# Supplementary material for: RNA-binding protein RCAN1.1L modulates ATF2 mRNA stability to promote mitochondrial fission in acute ischemic stroke
Source: Cell Death Dis. 2026 May 13;17(1):621. doi: 10.1038/s41419-026-08809-8 (PMC13342642; doi:10.1038/s41419-026-08809-8)
Supplement: Supplementary file 9 — Data S1 LC-MS data [file 41419_2026_8809_MOESM9_ESM.xlsx]

## Sheet: Sheet1
Data S1. 158 mitochondrial proteins were identified as proteins that specifically interacted with mtATF2 under hypoxia, whereas no such interactions were observed under normoxic conditions by LC-MS data.
Checked	Protein FDR Confidence: Combined	Master	Accession	Description	Exp. q-value: Combined	Sum PEP Score	Coverage [%]	# Peptides	# PSMs	# Unique Peptides	# AAs	MW [kDa]	calc. pI	Score Sequest HT: Sequest HT	# Peptides (by Search Engine): Sequest HT	# Protein Groups
FALSE	High	Master Protein	O14874	[3-methyl-2-oxobutanoate dehydrogenase [lipoamide]] kinase, mitochondrial [OS=Homo sapiens]	0.005	1.489	4	1	1	1	412	46.3	8.82	0	1	1
FALSE	High	Master Protein	Q15120	[Pyruvate dehydrogenase (acetyl-transferring)] kinase isozyme 3, mitochondrial [OS=Homo sapiens]	0.002	1.509	4	1	1	1	406	46.9	8.37	0	1	1
FALSE	High	Master Protein	P31947	14-3-3 protein sigma [OS=Homo sapiens]	0	10.414	13	3	11	1	248	27.8	4.74	21.76	3	1
FALSE	High	Master Protein	Q9NUQ2	1-acyl-sn-glycerol-3-phosphate acyltransferase epsilon [OS=Homo sapiens]	0.001	1.75	2	1	2	1	364	42	9.1	1.89	1	1
FALSE	High	Master Protein	P09543	2',3'-cyclic-nucleotide 3'-phosphodiesterase [OS=Homo sapiens]	0	3.709	5	1	1	1	421	47.5	9.07	0	1	1
FALSE	High	Master Protein	Q9BYN8	28S ribosomal protein S26, mitochondrial [OS=Homo sapiens]	0.001	1.648	5	1	1	1	205	24.2	10.39	1.93	1	1
FALSE	High	Master Protein	Q02218	2-oxoglutarate dehydrogenase complex component E1 [OS=Homo sapiens]	0	4.027	2	2	3	2	1023	115.9	6.86	1.85	2	1
FALSE	High	Master Protein	P21953	2-oxoisovalerate dehydrogenase subunit beta, mitochondrial [OS=Homo sapiens]	0	3.664	5	1	2	1	392	43.1	6.29	4.4	1	1
FALSE	High	Master Protein	Q7Z7H8	39S ribosomal protein L10, mitochondrial [OS=Homo sapiens]	0	4.952	7	1	2	1	261	29.3	9.58	3.78	1	1
FALSE	High	Master Protein	Q9Y3B7	39S ribosomal protein L11, mitochondrial [OS=Homo sapiens]	0	3.479	6	1	2	1	192	20.7	9.91	4.41	1	1
FALSE	High	Master Protein	Q9BZE1	39S ribosomal protein L37, mitochondrial [OS=Homo sapiens]	0	3.971	6	2	2	2	423	48.1	8.59	2.2	2	1
FALSE	High	Master Protein	Q8N983	39S ribosomal protein L43, mitochondrial [OS=Homo sapiens]	0.001	1.699	3	1	1	1	215	23.4	8.65	0	1	1
FALSE	High	Master Protein	Q15125	3-beta-hydroxysteroid-Delta(8),Delta(7)-isomerase [OS=Homo sapiens]	0.006	1.418	5	1	1	1	230	26.3	7.9	2.53	1	1
FALSE	High	Master Protein	P62753	40S ribosomal protein S6 [OS=Homo sapiens]	0	3.801	6	1	1	1	249	28.7	10.84	2.78	1	1
FALSE	High	Master Protein	P61254	60S ribosomal protein L26 [OS=Homo sapiens]	0.009	1.281	6	1	1	1	145	17.2	10.55	0	1	1
FALSE	High	Master Protein	P61513	60S ribosomal protein L37a [OS=Homo sapiens]	0	4.815	20	1	2	1	92	10.3	10.43	2.26	1	1
FALSE	Medium	Master Protein	Q7LC44	Activity-regulated cytoskeleton-associated protein [OS=Homo sapiens]	0.015	0.928	2	1	2	1	396	45.3	5.63	0	1	1
FALSE	Medium	Master Protein	P23526	Adenosylhomocysteinase [OS=Homo sapiens]	0.012	1.141	3	1	1	1	432	47.7	6.34	0	1	1
FALSE	High	Master Protein	P18085	ADP-ribosylation factor 4 [OS=Homo sapiens]	0	3.322	6	1	2	1	180	20.5	7.14	3.91	1	1
FALSE	High	Master Protein	P30837	Aldehyde dehydrogenase X, mitochondrial [OS=Homo sapiens]	0	2.471	3	1	1	1	517	57.2	6.99	1.89	1	1
FALSE	High	Master Protein	P01011	Alpha-1-antichymotrypsin [OS=Homo sapiens]	0.001	1.811	3	1	2	1	423	47.6	5.52	4.53	1	1
FALSE	High	Master Protein	P21397	Amine oxidase [flavin-containing] A [OS=Homo sapiens]	0	6.99	5	2	3	2	527	59.6	7.85	5.07	2	1
FALSE	Medium	Master Protein	P05090	Apolipoprotein D [OS=Homo sapiens]	0.013	1.011	3	1	1	1	189	21.3	5.15	0	1	1
FALSE	High	Master Protein	Q8N2F6	Armadillo repeat-containing protein 10 [OS=Homo sapiens]	0	7.528	3	1	4	1	343	37.5	6.61	6.76	1	1
FALSE	High	Master Protein	P14868	Aspartate--tRNA ligase, cytoplasmic [OS=Homo sapiens]	0	5.068	2	1	3	1	501	57.1	6.55	6.2	1	1
FALSE	High	Master Protein	Q6PI48	Aspartate--tRNA ligase, mitochondrial [OS=Homo sapiens]	0	4.101	4	1	1	1	645	73.5	8.02	2.68	1	1
FALSE	High	Master Protein	Q99700	Ataxin-2 [OS=Homo sapiens]	0.009	1.253	1	1	1	1	1313	140.2	9.57	0	1	1
FALSE	High	Master Protein	Q8WWM7	Ataxin-2-like protein [OS=Homo sapiens]	0	15.963	5	3	6	3	1075	113.3	8.59	17.74	3	1
FALSE	High	Master Protein	Q9NVI7	ATPase family AAA domain-containing protein 3A [OS=Homo sapiens]	0	22.317	11	5	9	5	634	71.3	8.98	21.62	5	1
FALSE	High	Master Protein	Q9UBJ2	ATP-binding cassette sub-family D member 2 [OS=Homo sapiens]	0	2.469	2	1	2	1	740	83.2	8.92	4.12	1	1
FALSE	High	Master Protein	P28288	ATP-binding cassette sub-family D member 3 [OS=Homo sapiens]	0	2.334	4	1	1	1	659	75.4	9.36	0	1	1
FALSE	Medium	Master Protein	Q7Z478	ATP-dependent RNA helicase DHX29 [OS=Homo sapiens]	0.025	0.815	1	1	1	1	1369	155.1	8.09	2.29	1	1
FALSE	Medium	Master Protein	P31939	Bifunctional purine biosynthesis protein ATIC [OS=Homo sapiens]	0.028	0.78	3	1	1	1	592	64.6	6.71	0	1	1
FALSE	High	Master Protein	Q5JPE7	BOS complex subunit NOMO2 [OS=Homo sapiens]	0.001	1.828	1	1	1	1	1267	139.4	5.76	0	1	1
FALSE	Medium	Master Protein	Q6BDS2	Bridge-like lipid transfer protein family member 3A [OS=Homo sapiens]	0.012	1.077	1	1	2	1	1440	159.4	6.14	1.71	1	1
FALSE	High	Master Protein	Q9UM00	Calcium load-activated calcium channel [OS=Homo sapiens]	0.002	1.6	4	1	1	1	239	27.1	10.26	0	1	1
FALSE	High	Master Protein	O14579	Coatomer subunit epsilon [OS=Homo sapiens]	0	6.28	11	2	2	2	308	34.5	5.12	3.12	2	1
FALSE	Medium	Master Protein	Q8N4L8	Coiled-coil domain-containing protein 24 [OS=Homo sapiens]	0.03	0.751	2	1	1	1	307	34.3	7.02	0	1	1
FALSE	High	Master Protein	Q86YQ8	Copine-8 [OS=Homo sapiens]	0.001	1.867	2	1	1	1	564	63.1	5.96	2.21	1	1
FALSE	High	Master Protein	Q16527	Cysteine and glycine-rich protein 2 [OS=Homo sapiens]	0	4.523	7	1	1	1	193	20.9	8.62	1.86	1	1
FALSE	High	Master Protein	Q5RI15	Cytochrome c oxidase assembly protein COX20, mitochondrial [OS=Homo sapiens]	0	4.048	12	1	1	1	118	13.3	8.76	2.91	1	1
FALSE	Medium	Master Protein	Q14204	Cytoplasmic dynein 1 heavy chain 1 [OS=Homo sapiens]	0.012	1.176	0	1	2	1	4646	532.1	6.4	0	1	1
FALSE	High	Master Protein	P54886	Delta-1-pyrroline-5-carboxylate synthase [OS=Homo sapiens]	0	43.51	13	8	15	8	795	87.2	7.12	37.12	8	1
FALSE	High	Master Protein	Q16854	Deoxyguanosine kinase, mitochondrial [OS=Homo sapiens]	0.008	1.364	3	1	1	1	277	32	8.66	1.96	1	1
FALSE	Medium	Master Protein	Q9BUN8	Derlin-1 [OS=Homo sapiens]	0.014	0.98	4	1	1	1	251	28.8	9.51	1.72	1	1
FALSE	High	Master Protein	O15228	Dihydroxyacetone phosphate acyltransferase [OS=Homo sapiens]	0	2.978	2	1	1	1	680	77.1	6.57	1.67	1	1
FALSE	Medium	Master Protein	Q9NW81	Distal membrane-arm assembly complex protein 2 [OS=Homo sapiens]	0.03	0.753	7	1	1	1	257	29.2	6.43	0	1	1
FALSE	Medium	Master Protein	Q9Y485	DmX-like protein 1 [OS=Homo sapiens]	0.016	0.891	0	1	1	1	3027	337.6	6.34	2.2	1	1
FALSE	High	Master Protein	P78527	DNA-dependent protein kinase catalytic subunit [OS=Homo sapiens]	0.009	1.268	0	1	2	1	4128	468.8	7.12	0	1	1
FALSE	Medium	Master Protein	O60884	DnaJ homolog subfamily A member 2 [OS=Homo sapiens]	0.015	0.926	6	1	1	1	412	45.7	6.48	0	1	1
FALSE	Medium	Master Protein	Q8TCJ2	Dolichyl-diphosphooligosaccharide--protein glycosyltransferase subunit STT3B [OS=Homo sapiens]	0.012	1.119	2	1	1	1	826	93.6	8.91	0	1	1
FALSE	Medium	Master Protein	O95714	E3 ubiquitin-protein ligase HERC2 [OS=Homo sapiens]	0.025	0.793	1	1	1	1	4834	526.9	6.28	0	1	1
FALSE	High	Master Protein	Q9NYP7	Elongation of very long chain fatty acids protein 5 [OS=Homo sapiens]	0	4.882	4	1	1	1	299	35.3	9.42	2.25	1	1
FALSE	High	Master Protein	P30040	Endoplasmic reticulum resident protein 29 [OS=Homo sapiens]	0	4.405	8	2	3	2	261	29	7.31	1.66	2	1
FALSE	High	Master Protein	Q9HD20	Endoplasmic reticulum transmembrane helix translocase [OS=Homo sapiens]	0	2.857	1	1	2	1	1204	132.9	8.13	1.64	1	1
FALSE	High	Master Protein	P58107	Epiplakin [OS=Homo sapiens]	0	2.34	1	1	1	1	5088	555.3	5.62	2.17	1	1
FALSE	High	Master Protein	Q8N766	ER membrane protein complex subunit 1 [OS=Homo sapiens]	0.001	1.688	1	1	1	1	993	111.7	7.66	0	1	1
FALSE	High	Master Protein	O75477	Erlin-1 [OS=Homo sapiens]	0	5.435	7	2	3	2	348	39.1	7.87	5.38	2	1
FALSE	High	Master Protein	Q9NVH0	Exonuclease 3'-5' domain-containing protein 2 [OS=Homo sapiens]	0	4.813	2	1	1	1	621	70.3	8.32	2.7	1	1
FALSE	High	Master Protein	Q96CU9	FAD-dependent oxidoreductase domain-containing protein 1 [OS=Homo sapiens]	0	11.474	10	3	3	3	486	53.8	7.78	7.31	3	1
FALSE	Medium	Master Protein	O95573	Fatty acid CoA ligase Acsl3 [OS=Homo sapiens]	0.03	0.758	3	1	1	1	720	80.4	8.38	0	1	1
FALSE	High	Master Protein	P22830	Ferrochelatase, mitochondrial [OS=Homo sapiens]	0.001	1.754	4	1	1	1	423	47.8	8.73	1.92	1	1
FALSE	High	Master Protein	Q7Z417	FMR1-interacting protein NUFIP2 [OS=Homo sapiens]	0	5.358	5	2	2	2	695	76.1	8.7	3.72	2	1
FALSE	High	Master Protein	O75223	Gamma-glutamylcyclotransferase [OS=Homo sapiens]	0.001	2.166	7	1	1	1	188	21	5.14	0	1	1
FALSE	Medium	Master Protein	Q96RT7	Gamma-tubulin complex component 6 [OS=Homo sapiens]	0.03	0.751	1	1	1	1	1819	200.4	6.32	0	1	1
FALSE	Medium	Master Protein	P47897	Glutamine--tRNA ligase [OS=Homo sapiens]	0.028	0.783	3	1	1	1	775	87.7	7.15	0	1	1
FALSE	High	Master Protein	P23378	Glycine dehydrogenase (decarboxylating), mitochondrial [OS=Homo sapiens]	0	2.553	1	1	1	1	1020	112.7	7.11	0	1	1
FALSE	High	Master Protein	Q9H4A6	Golgi phosphoprotein 3 [OS=Homo sapiens]	0	3.945	4	1	1	1	298	33.8	6.44	0	1	1
FALSE	High	Master Protein	Q9H4G4	Golgi-associated plant pathogenesis-related protein 1 [OS=Homo sapiens]	0	3.909	8	1	2	1	154	17.2	9.41	0	1	1
FALSE	High	Master Protein	A8MTJ3	Guanine nucleotide-binding protein G(t) subunit alpha-3 [OS=Homo sapiens]	0	4.91	5	2	3	1	354	40.3	6.01	3.36	2	1
FALSE	High	Master Protein	P17066	Heat shock 70 kDa protein 6 [OS=Homo sapiens]	0	13.789	9	5	12	1	643	71	6.14	18.89	5	1
FALSE	High	Master Protein	P68871	Hemoglobin subunit beta [OS=Homo sapiens]	0	23.201	54	6	11	6	147	16	7.28	25.27	6	1
FALSE	High	Master Protein	P02790	Hemopexin [OS=Homo sapiens]	0	2.514	2	1	1	1	462	51.6	7.02	1.79	1	1
FALSE	High	Master Protein	Q9BYJ1	Hydroperoxide isomerase ALOXE3 [OS=Homo sapiens]	0.005	1.481	3	1	1	1	711	80.5	6.96	0	1	1
FALSE	Medium	Master Protein	A0A0J9YXX1	Immunoglobulin heavy variable 5-10-1 [OS=Homo sapiens]	0.015	0.92	6	1	1	1	117	12.8	8.28	1.78	1	1
FALSE	High	Master Protein	P01834	Immunoglobulin kappa constant [OS=Homo sapiens]	0	5.881	36	2	2	1	107	11.8	6.52	2.59	2	1
FALSE	High	Master Protein	P0DOX7	Immunoglobulin kappa light chain [OS=Homo sapiens]	0	5.533	12	2	3	1	214	23.4	7.17	4.47	2	1
FALSE	High	Master Protein	P06310	Immunoglobulin kappa variable 2-30 [OS=Homo sapiens]	0	5.478	20	2	3	1	120	13.2	8.51	5.95	2	1
FALSE	High	Master Protein	P12268	Inosine-5'-monophosphate dehydrogenase 2 [OS=Homo sapiens]	0.001	1.775	3	1	1	1	514	55.8	6.9	0	1	1
FALSE	High	Master Protein	Q12905	Interleukin enhancer-binding factor 2 [OS=Homo sapiens]	0	3.014	4	1	1	1	390	43	5.26	0	1	1
FALSE	Medium	Master Protein	O75027	Iron-sulfur clusters transporter ABCB7, mitochondrial [OS=Homo sapiens]	0.018	0.881	4	1	1	1	752	82.6	9.33	0	1	1
FALSE	High	Master Protein	P51553	Isocitrate dehydrogenase [NAD] subunit gamma, mitochondrial [OS=Homo sapiens]	0	3.144	6	1	1	1	393	42.8	8.5	0	1	1
FALSE	High	Master Protein	Q9C075	Keratin, type I cytoskeletal 23 [OS=Homo sapiens]	0	2.524	5	1	1	1	422	48.1	6.54	0	1	1
FALSE	High	Master Protein	Q7Z794	Keratin, type II cytoskeletal 1b [OS=Homo sapiens]	0	40.479	19	15	28	10	578	61.9	5.99	47.65	15	1
FALSE	High	Master Protein	Q7RTS7	Keratin, type II cytoskeletal 74 [OS=Homo sapiens]	0	13.581	8	6	13	1	529	57.8	7.71	19.5	6	1
FALSE	Medium	Master Protein	Q14952	Killer cell immunoglobulin-like receptor 2DS3 [OS=Homo sapiens]	0.019	0.856	3	1	2	1	304	33.7	6.58	0	1	1
FALSE	High	Master Protein	Q86UP2	Kinectin [OS=Homo sapiens]	0	2.498	1	1	1	1	1357	156.2	5.64	1.76	1	1
FALSE	High	Master Protein	Q9H9P8	L-2-hydroxyglutarate dehydrogenase, mitochondrial [OS=Homo sapiens]	0.002	1.587	3	1	1	1	463	50.3	8.15	1.64	1	1
FALSE	High	Master Protein	Q9BU23	Lipase maturation factor 2 [OS=Homo sapiens]	0.001	2.031	1	1	1	1	707	79.6	10.1	1.66	1	1
FALSE	High	Master Protein	P23490	Loricrin [OS=Homo sapiens]	0.001	1.906	3	1	2	1	312	25.7	8.09	0	1	1
FALSE	Medium	Master Protein	Q66K74	Microtubule-associated protein 1S [OS=Homo sapiens]	0.013	1.013	1	1	1	1	1059	112.1	7.3	0	1	1
FALSE	High	Master Protein	P21741	Midkine [OS=Homo sapiens]	0.001	2.183	7	1	1	1	143	15.6	9.79	1.75	1	1
FALSE	High	Master Protein	Q8TCT9	Minor histocompatibility antigen H13 [OS=Homo sapiens]	0.001	1.744	3	1	2	1	377	41.5	6.43	0	1	1
FALSE	High	Master Protein	Q96EH3	Mitochondrial assembly of ribosomal large subunit protein 1 [OS=Homo sapiens]	0.001	1.729	9	1	2	1	234	26.2	5.49	0	1	1
FALSE	High	Master Protein	O43772	Mitochondrial carnitine/acylcarnitine carrier protein [OS=Homo sapiens]	0	3.681	6	2	2	2	301	32.9	9.41	1.67	2	1
FALSE	High	Master Protein	Q9UBX3	Mitochondrial dicarboxylate carrier [OS=Homo sapiens]	0	4.925	3	1	2	1	287	31.3	9.54	5.3	1	1
FALSE	High	Master Protein	Q9Y3D6	Mitochondrial fission 1 protein [OS=Homo sapiens]	0.008	1.32	7	1	1	1	152	16.9	8.79	0	1	1
FALSE	High	Master Protein	Q9UDX5	Mitochondrial fission process protein 1 [OS=Homo sapiens]	0	2.504	7	1	1	1	166	18	9.31	2.66	1	1
FALSE	High	Master Protein	O94826	Mitochondrial import receptor subunit TOM70 [OS=Homo sapiens]	0.001	2.209	2	1	2	1	608	67.4	7.12	4.12	1	1
FALSE	High	Master Protein	Q15070	Mitochondrial inner membrane protein OXA1L [OS=Homo sapiens]	0	9.682	7	3	4	3	435	48.5	9.45	9.32	3	1
FALSE	Medium	Master Protein	Q9HAP2	MLX-interacting protein [OS=Homo sapiens]	0.013	1.053	2	1	1	1	919	101.1	8.35	0	1	1
FALSE	High	Master Protein	Q6UB35	Monofunctional C1-tetrahydrofolate synthase, mitochondrial [OS=Homo sapiens]	0	2.373	1	1	1	1	978	105.7	8.06	0	1	1
FALSE	High	Master Protein	Q8WXI7	Mucin-16 [OS=Homo sapiens]	0.009	1.281	0	1	1	1	14507	1518.2	5.26	0	1	1
FALSE	High	Master Protein	Q9UHQ9	NADH-cytochrome b5 reductase 1 [OS=Homo sapiens]	0	4.963	6	1	2	1	305	34.1	9.38	4.71	1	1
FALSE	High	Master Protein	P03886	NADH-ubiquinone oxidoreductase chain 1 [OS=Homo sapiens]	0	3.833	6	1	2	1	318	35.6	6.55	2.47	1	1
FALSE	Medium	Master Protein	Q86U38	Nucleolar protein 9 [OS=Homo sapiens]	0.028	0.777	6	1	1	1	636	69.4	7.28	0	1	1
FALSE	Medium	Master Protein	Q13133	Oxysterols receptor LXR-alpha [OS=Homo sapiens]	0.022	0.841	3	1	1	1	447	50.4	7.66	0	1	1
FALSE	Medium	Master Protein	Q96MV8	Palmitoyltransferase ZDHHC15 [OS=Homo sapiens]	0.03	0.758	12	1	1	1	337	39.3	8.1	0	1	1
FALSE	High	Master Protein	Q96EY7	Pentatricopeptide repeat domain-containing protein 3, mitochondrial [OS=Homo sapiens]	0.009	1.281	4	1	1	1	689	78.5	6.42	0	1	1
FALSE	Medium	Master Protein	Q9HBH1	Peptide deformylase, mitochondrial [OS=Homo sapiens]	0.025	0.792	4	1	1	1	243	27	9.16	0	1	1
FALSE	High	Master Protein	Q13162	Peroxiredoxin-4 [OS=Homo sapiens]	0	4.452	10	2	3	1	271	30.5	6.29	6.3	2	1
FALSE	High	Master Protein	P13796	Plastin-2 [OS=Homo sapiens]	0.001	1.687	1	1	1	1	627	70.2	5.43	0	1	1
FALSE	Medium	Master Protein	Q9ULL4	Plexin-B3 [OS=Homo sapiens]	0.012	1.068	1	1	1	1	1909	206.7	6.4	0	1	1
FALSE	High	Master Protein	P0DTE2	Probable non-functional immunoglobulin heavy variable 8-51-1 [OS=Homo sapiens]	0.001	1.831	9	1	1	1	115	13.1	7.3	1.98	1	1
FALSE	High	Master Protein	P13674	Prolyl 4-hydroxylase subunit alpha-1 [OS=Homo sapiens]	0	6.778	8	3	4	3	534	61	6.01	8.82	3	1
FALSE	High	Master Protein	Q99873	Protein arginine N-methyltransferase 1 [OS=Homo sapiens]	0.002	1.583	3	1	1	1	371	42.4	5.35	0	1	1
FALSE	High	Master Protein	Q9P003	Protein cornichon homolog 4 [OS=Homo sapiens]	0.001	1.843	14	1	2	1	139	16.1	6.65	2.49	1	1
FALSE	High	Master Protein	Q3MHD2	Protein LSM12 [OS=Homo sapiens]	0	3.684	5	1	2	1	195	21.7	7.74	2.41	1	1
FALSE	High	Master Protein	Q8WVV4	Protein POF1B [OS=Homo sapiens]	0	2.826	2	1	2	1	589	68	6.32	3.51	1	1
FALSE	High	Master Protein	Q9HCY8	Protein S100-A14 [OS=Homo sapiens]	0	3.674	14	1	1	1	104	11.7	5.24	0	1	1
FALSE	High	Master Protein	O75880	Protein SCO1 homolog, mitochondrial [OS=Homo sapiens]	0	4.559	5	2	4	2	301	33.8	8.88	7.47	2	1
FALSE	High	Master Protein	O43819	Protein SCO2 homolog, mitochondrial [OS=Homo sapiens]	0.001	1.985	4	1	1	1	266	29.8	8.85	0	1	1
FALSE	High	Master Protein	Q6PML9	Proton-coupled zinc antiporter SLC30A9, mitochondrial [OS=Homo sapiens]	0	3.952	4	2	3	2	568	63.5	8.32	3.47	2	1
FALSE	High	Master Protein	P50336	Protoporphyrinogen oxidase [OS=Homo sapiens]	0	2.352	6	1	1	1	477	50.7	8.16	0	1	1
FALSE	High	Master Protein	Q9H8H3	Putative methyltransferase-like protein 7A [OS=Homo sapiens]	0	4.719	6	1	1	1	244	28.3	8.38	2.12	1	1
FALSE	High	Master Protein	Q96C36	Pyrroline-5-carboxylate reductase 2 [OS=Homo sapiens]	0	7.767	11	2	3	1	320	33.6	7.77	8.66	2	1
FALSE	High	Master Protein	Q15907	Ras-related protein Rab-11B [OS=Homo sapiens]	0	17.285	33	6	10	6	218	24.5	5.94	20.24	6	1
FALSE	High	Master Protein	P20340	Ras-related protein Rab-6A [OS=Homo sapiens]	0	6.311	12	2	3	1	208	23.6	5.54	7.11	2	1
FALSE	High	Master Protein	Q92930	Ras-related protein Rab-8B [OS=Homo sapiens]	0	10.847	23	4	5	2	207	23.6	9.07	7.31	4	1
FALSE	High	Master Protein	Q9NWS8	Required for meiotic nuclear division protein 1 homolog [OS=Homo sapiens]	0.001	1.682	2	1	1	1	449	51.6	8.69	0	1	1
FALSE	High	Master Protein	Q15293	Reticulocalbin-1 [OS=Homo sapiens]	0	3.378	4	1	1	1	331	38.9	5	2.31	1	1
FALSE	High	Master Protein	Q8TC12	Retinol dehydrogenase 11 [OS=Homo sapiens]	0	4.384	4	1	2	1	318	35.4	8.82	5.01	1	1
FALSE	Medium	Master Protein	O00472	RNA polymerase II elongation factor ELL2 [OS=Homo sapiens]	0.032	0.737	2	1	1	1	640	72.3	9	0	1	1
FALSE	High	Master Protein	P38159	RNA-binding motif protein, X chromosome [OS=Homo sapiens]	0	5.676	7	2	2	2	391	42.3	10.05	1.97	2	1
FALSE	High	Master Protein	Q96PK6	RNA-binding protein 14 [OS=Homo sapiens]	0	11.271	7	3	4	3	669	69.4	9.67	2.37	3	1
FALSE	High	Master Protein	Q8WWX9	Selenoprotein M [OS=Homo sapiens]	0.002	1.579	10	1	1	1	145	16.2	5.54	0	1	1
FALSE	High	Master Protein	P48594	Serpin B4 [OS=Homo sapiens]	0	2.851	4	1	1	1	390	44.8	6.21	2.3	1	1
FALSE	Medium	Master Protein	Q5T5P2	Sickle tail protein homolog [OS=Homo sapiens]	0.019	0.864	2	1	1	1	1943	214	7.06	0	1	1
FALSE	High	Master Protein	O76094	Signal recognition particle subunit SRP72 [OS=Homo sapiens]	0	4.819	3	1	2	1	671	74.6	9.26	4.83	1	1
FALSE	High	Master Protein	Q04837	Single-stranded DNA-binding protein, mitochondrial [OS=Homo sapiens]	0	9.082	21	3	5	3	148	17.2	9.6	6.82	3	1
FALSE	High	Master Protein	Q5T750	Skin-specific protein 32 [OS=Homo sapiens]	0.001	1.759	3	1	2	1	250	26.2	7.97	4.42	1	1
FALSE	Medium	Master Protein	P62314	Small nuclear ribonucleoprotein Sm D1 [OS=Homo sapiens]	0.019	0.872	17	1	1	1	119	13.3	11.56	0	1	1
FALSE	High	Master Protein	P22532	Small proline-rich protein 2D [OS=Homo sapiens]	0	6.278	31	2	4	2	72	7.9	8.37	4.54	2	1
FALSE	Medium	Master Protein	Q01082	Spectrin beta chain, non-erythrocytic 1 [OS=Homo sapiens]	0.015	0.944	0	1	1	1	2364	274.4	5.57	0	1	1
FALSE	Medium	Master Protein	Q9ULQ0	Striatin-interacting protein 2 [OS=Homo sapiens]	0.013	1.023	4	1	1	1	834	95.3	5.91	0	1	1
FALSE	Medium	Master Protein	Q9Y4G6	Talin-2 [OS=Homo sapiens]	0.029	0.768	0	1	1	1	2542	271.4	5.57	0	1	1
FALSE	High	Master Protein	P48643	T-complex protein 1 subunit epsilon [OS=Homo sapiens]	0.006	1.416	3	1	1	1	541	59.6	5.66	0	1	1
FALSE	Medium	Master Protein	Q99442	Translocation protein SEC62 [OS=Homo sapiens]	0.025	0.796	3	1	1	1	399	45.8	7.12	0	1	1
FALSE	Medium	Master Protein	P30536	Translocator protein [OS=Homo sapiens]	0.013	1.027	5	1	2	1	169	18.8	9.36	1.61	1	1
FALSE	High	Master Protein	Q9Y3Q3	Transmembrane emp24 domain-containing protein 3 [OS=Homo sapiens]	0.002	1.557	5	1	1	1	217	24.8	5.6	0	1	1
FALSE	High	Master Protein	Q9NX00	Transmembrane protein 160 [OS=Homo sapiens]	0	3.189	5	1	2	1	188	19.6	8.03	1.6	1	1
FALSE	High	Master Protein	Q9BUB7	Transmembrane protein 70, mitochondrial [OS=Homo sapiens]	0	2.773	5	1	2	1	260	29	8.91	2.4	1	1
FALSE	High	Master Protein	P68371	Tubulin beta-4B chain [OS=Homo sapiens]	0	29.202	25	7	12	2	445	49.8	4.89	21.17	7	1
FALSE	Medium	Master Protein	O95155	Ubiquitin conjugation factor E4 B [OS=Homo sapiens]	0.028	0.784	1	1	1	1	1302	146.1	6.55	0	1	1
FALSE	Medium	Master Protein	Q6P1X6	UPF0598 protein C8orf82 [OS=Homo sapiens]	0.012	1.103	4	1	1	1	216	23.9	9.14	0	1	1
FALSE	Medium	Master Protein	P35916	Vascular endothelial growth factor receptor 3 [OS=Homo sapiens]	0.015	0.938	1	1	1	1	1363	152.7	6.3	0	1	1
FALSE	High	Master Protein	Q9UBH6	Xenotropic and polytropic retrovirus receptor 1 [OS=Homo sapiens]	0	3.55	2	1	1	1	696	81.5	8.44	2.08	1	1
FALSE	High	Master Protein	P67809	Y-box-binding protein 1 [OS=Homo sapiens]	0.002	1.516	7	1	1	1	324	35.9	9.88	0	1	1
